# Supplementary material for: Health-related quality of life among cervical cancer survivors at a tertiary hospital in Ghana
Source: PLoS One. 2022 Jun 3;17(6):e0268831. doi: 10.1371/journal.pone.0268831 (PMC9165899; doi:10.1371/journal.pone.0268831)
Supplement: S1 File — (XLSX) [file pone.0268831.s001.xlsx]

## Sheet: cleaned
STD_ID	2A_PARITY	2B_BMI	6_OCCUPA	8_M_STATUS	9_RELi	TTIT(MO)	11A_TRT_PROT	11B_TRT_SPEC	12_HAEST_DOS	13_EBRT_ALONE	13_EBRT_BT	14A_EBRT	14B_EBRT	14C_EBRT	15_EBRT BOST	16_USE_BRACH	16_LDR_BRACH	16_HDR_BRACH	17_DOS_BRACH	18_EBRT_TO_BT	19A_TRTM DURTN	19B_TDTCT	19C_TCTIV (MO)	19D_SSHIP	20_TOT_DOS	21_USE_CISP	22_NO_CYCLE_CISP	24_ANCILL_SURGERY	25_ANC_ATTEMP	25_ANC_COMPL	25_ANC_OVA	25_ACILL_PALND	25_P_SURG_RAD_II	26_P_SURG_RAD_III	26_P_SURG_TRACHE	27_RESEC MGIN	28_INFIL_UTERUS	29_LVS	30_LN_E.AM	31_LN_POS	LN_POS_1	LN_POS_2	LN_POS_3	34_TUM_SIZE	35_STAGE_D	36_HIST_TYPE	37_HIST_GRADE	38_PRE_COMR	39_NO COMORD
1	6	31.4	2	2	1	1.75	2	2	0	0	1	25	2	50	0	1	1	0	30	7	7	8.75	15.77	24.52	80	0		0																35	6	1	2	1	1
2	6	24.6	2	1	1	2.15	3	3	0	0	1	25	2	50	0	1	1	0	35	8.6	8.6	10.75	53.9	64.65	85	1	5	0																10	2	1	3	1	1
3	3	19.2	2	2	1	2.25	3	3	0	0	1	23	2	46	1	1	1	0	34.7	4	9	11.25	30.5	41.75	92.7	1	3	0																39	6	1	2	1	1
4	9	17.6	2	2	1	1.785	3	3	0	0	1	25	2	50	1	1	1	0	25	2	7.14	8.925	112.57	121.495	95	1	2	0																50	4	1	2	1	1
5	3	27.6	2	5	1	1.75	3	3	0	0	1	25	1.8	45	0	1	1	0	30	7	7	8.75	61.73	70.48	75	1	5	0																30	6	1	4	0	0
6	4	26.5	2	1	1	1.4	3	3	0	0	1	25	1.8	45	0	1	1	0	20	1	5.6	7	48.7	55.7	65	1	3	0																40	3	1	2	1	1
7	7	16.6	2	2	1	1.25	3	3	0	1	0	25	1.8	45	1	0					5	6.25	63.5	69.75	61	1	4	0																30	7	1	2	0	0
8	3	23.8	2	1	1	1.2	1	4														1.2	124	125.2	75								0	1	0	15.1	0	1	11	1	1	0	0	30	3	2	3	0	0
9	4	21.2	4	2	1	2	3	3	1	0	1	25	2	54	0	1	1	0	35	2	8	10	55.53	65.53	89	1	2	0																60	9	1	2	1	2
10	5	38.3	2	1	1	1.75	3	3	0	0	1	24	1.8	43.2	0	1	1	0	35	7	7	8.75	42.17	50.92	78.2	1	4	0																55	8	1	2	1	2
11	6	20.6	2	1	1	1.575	3	3	0	0	1	25	2	50	0	1	0	1	36	3	6.3	7.875	10.1	17.975	86	1	1	0																60	7	1	2	0	0
12	7		5	3	1	2	3	3	0	0	1	23	2	46	0	1	1	0	40	8	8	10	7.57	17.57	86	1	2	0																43	9	1	1	1	1
13	9	19.1	4	2	1	0.8	1	4														0.8	28	28.8	48								0	1	0	13.2	0	0	14	0				25	5	1	1	1	2
14	7		5	1	1	1.25	3	3	0	1	0	23	2	46	1	0					5	6.25	17.6	23.85	64	1	1	0																30	7	1	1	1	1
15	8	27.1	5	1	1	2.035	2	2	0	0	1	25	2	50	0	1	1	0	30	5	8.14	10.175	101.73	111.905	80	0		0																30	7	1	2	1	2
16	8	27.8	5	2	1	2.125	3	3	0	0	1	23	2	46	1	1	1	0	25	8.5	8.5	10.625	16	26.625	85	1	3	0																50	9	1	2	1	1
17	7	20	2	1	2	1.75	3	3	1	0	1	23	2	46	0	1	1	0	35	7	7	8.75	22.63	31.38	85	1	2	0																84	9	1	4	1	1
18	3	16.8	5	1	1	1.75	3	3	0	0	1	25	2	50	0	1	1	0	30	7	7	8.75	39.83	48.58	80	1	5	0																62	9	1	1	0	0
19	7		2	2	1	1.475	2	2	0	0	1	8	4	32	0	1	1	0	25	2	5.9	7.375	73.77	81.145	57	0		0																40	5	1	2	0	0
20	7	25.9	4	1	1	2.1775	2	2	0	0	1	22	2	44	0	1	1	0	33.5	8.7	8.71	10.8875	180.5	191.387	77.5	0		0																40	7	1	1	0	0
21	4	28.7	4	2	1	2.535	3	3	0	0	1	23	2	46	0	1	1	0	35	4	10.14	12.675	33.83	46.505	81	1	2	0																60	7	2	4	1	1
22	4	29.3	4	2	1	2.25	3	3	1	0	1	23	2	46	0	1	1	0	35	9	9	11.25	31.5	42.75	81	1	4	0																40	7	1	4	1	1
23	5	22.8	2	1	1	2.285	2	2	0	0	1	25	2	50	0	1	1	0	30	3	9.14	11.425	107.47	118.895	80	0		0																50	7	1	4	1	1
24	7		2	1	1	2.785	2	2	0	0	1	25	2	50	0	1	0	1	30	7	11.14	13.925	84	97.925	80	0		0																80	9	1	2	1	1
25	3		5	1	1	2.25	3	3	0	0	1	23	2	46	0	1	1	0	35	6	9	11.25	26.37	37.62	81	1	2	0																50	7	1	1	1	1
26	9	29.5	2	3	1	1.725	2	2	0	0	1	23	2	46	0	1	1	0	35	6.9	6.9	8.625	25.63	34.255	81	0		0																52	9	4	4	0	0
27	7	28.7	2	1	1	1.65	3	3	0	0	1	25	2	50	0	1	1	0	35	6.6	6.6	8.25	20.67	28.92	85	1	2	0																38	9	1	2	1	1
28	4	29.2	5	1	1	2.5725	3	3	0	0	1	25	2	50	0	1	1	0	40	4	10.29	12.8625	53.4	66.2625	90	1	4	0																30	3	3	2	0	0
29	7	20	2	1	1	1.15	3	3	0	1	0	25	1.8	45	1	0					4.6	5.75	133.63	139.38	61	1	3	1	1	0	0	0												40	5	1	1	0	0
30	12	22.9	2	1	2	2.6075	3	3	0	0	1	25	2	50	0	1	1	0	35	3	10.43	13.0375	47.8	60.8375	85	1	1	0																39	5	1	2	1	1
31	6	29.5	2	1	1	2.25	2	2	0	0	1	25	2	50	0	1	1	0	25	4	9	11.25	71.63	82.88	75	0		0																85	8	1	2	1	1
32	4	24.1	2	1	1	2.25	3	3	0	0	1	23	2	46	0	1	1	0	35	4	9	11.25	22.17	33.42	71	1	2	0																51	7	1	1	0	0
33	6		4	2	1	1.4	1	1														1.4	16	17.4									1	0	0	12.1	0	0	16	0				10	1	1	2	1	1
34	4		2	1	2	1.925	3	3	0	0	1	25	2	50	0	1	1	0	25	7.7	7.7	9.625	59.97	69.595	75	1	4	0																59	6	1	3	1	1
35	3	19.3	5	2	1	1.82	3	3	0	0	1	25	2	50	0	1	1	0	35	7.28	7.28	9.1	33.86	42.96	85	1	4	0																10	2	1	1	1	2
36	0		4	2	1	1.575	2	2	0	0	1	26	1.9	49.4	0	1	1	0	30	6.3	6.3	7.875	175.73	183.605	79.5	0		0																10	2	1	4	0	0
37	3	17.8	2	1	1	1.525	2	2	0	0	1	22	2	44	0	1	1	0	30	6.1	6.1	7.625	93.87	101.495	74	0		0																20	8	1	2	0	0
38	11		5	2	1	1.775	2	2	0	0	1	25	2	50	0	1	1	0	30	7.14	7.1	8.875	7.6	16.475	80	0		0																50	8	1	3	1	2
39	3	33	1	1	1	2.15	3	3	0	0	1	25	2	50	0	1	1	0	25	8.57	8.6	10.75	57.83	68.58	75	1	5	0																60	7	3	4	1	1
40	3	25.6	3	1	1	1.6	3	3	0	0	1	25	1.8	45	0	1	1	0	30	6.43	6.4	8	60	68	75	1	5	0																30	9	1	3	1	1
41	5	19.7	4	1	1	2.075	2	2	0	0	1	23	2	46	0	1	1	0	35	8.3	8.3	10.375	24.86	35.235	81	0		0																50	7	1	2	1	2
42	4		2	3	1	1.4	1	1														1.4	40	41.4									1	0	0	14.2	0	0	10	0				20	2	1	2	1	1
43	7	30.1	1	1	1	1.575	3	3	0	0	1	25	1.8	45	0	1	1	0	25	1	6.3	7.875	70.37	78.245	70	1	4	0																40	5	1	1	1	1
44	2	23.4	2	2	1	1.4	1	4														1.4	28	29.4	86								0	1	0	11.6	0	1	12	0				30	3	1	1	1	2
47	10	23.7	4	1	1	2	3	3	0	0	1	25	2	50	0	1	1	0	35	8	8	10	34.57	44.57	85	1	3	0																30	5	1	2	1	1
48	7	14.8	2	3	1	2.0725	2	2	1	0	1	25	2	50	0	1	1	0	25	3	8.29	10.3625	79.17	89.5325	75	0		0																90	8	1	2	0	0
49	4	19.07	2	2	1	1.65	2	2	1	0	1	22	1.8	39.6	1	1	1	0	20	6.6	6.6	8.25	62.4	70.65	73.6	0		0																87	9	1	2	1	1
50	3	14.7	5	1	1	2.575	3	3	0	0	1	23	2	46	0	1	0	1	39.8	10.3	10.3	12.875	9.47	22.345	85.8	1	2	0																61	8	1	2	1	1
51	3	29.2	2	3	1	2.275	2	2	0	0	1	17	2.5	42.5	0	1	1	0	30	9.1	9.1	11.375	178.63	190.005	81.5	0		0																40	9	1	1	1	2
52	2	24.4	2	2	1	1.975	3	3	0	0	1	26	2	52	0	1	1	0	30	7.9	7.9	9.875	18.8	28.675	82	1	5	0																40	7	1	2	1	1
53	4	20.5	2	1	1	2.25	2	2	0	0	1	25	2	50	0	1	1	0	30	3	9	11.25	79	90.25	80	0		0																60	9	1	2	0	0
54	7	34	2	3	1	2.0725	3	3	0	0	1	25	2	50	0	1	1	0	35	3	8.29	10.3625	20.97	31.3325	85	1	3	0																50	7	1	1	0	0
55	1		4	2	1	1.4	1	1														1.4	16	17.4									1	0	0	15.3	0	0	16	0				25	3	1	2	1	2
56	11	26.4	2	2	1	2	2	2	0	0	1	23	2	46	0	1	0	1	39.8	8	8	10	6.67	16.67	85.8	0		0																49	7	2	4	1	1
57	6	27.6	2	1	1	1.5	2	2	0	0	1	22	2	44	0	1	1	0	25	6	6	7.5	9.03	16.53	69	0		0																20	7	1	4	1	1
58	4	22.8	5	1	1	1.6	3	3	0	0	1	26	1.9	49.4	0	1	1	0	35	2	6.4	8	147.9	155.9	84.4	1	1	0																60	7	4	4	1	2
59	4	21.8	2	1	1	2.57	3	3	0	0	1	25	2	50	0	1	1	0	30	4	10.28	12.85	19.37	32.22	80	1	2	0																49	7	1	2	0	0
60	4	32	2	1	1	1.3	1	4														1.3	28	29.3	76								0	0	1	22	0	1	13	0				50	5	1	1	0	0
61	4	27.2	5	2	1	1.8	1	1														1.8	16	17.8									0	1	0	20.4	0	0	17	0				20	2	3	4	1	1
62	6	23.9	2	1	1	2	3	3	0	0	1	25	2	50	0	1	0	1	18.8	8	8	10	14.2	24.2	68.8	1	4	1	1	0	0	0												30	3	1	1	1	1
63	6	22	2	2	1	1.35	2	2	0	1	0	25	2	50	1	0					5.4	6.75	36.37	43.12	60	0		0																40	7	1	3	1	1
64	5	23.4	2	1	1	2.1775	3	3	0	0	1	25	2	50	0	1	1	0	35	4	8.71	10.8875	9.7	20.5875	85	1	3	0																80	9	1	1	1	2
65	10	19.9	2	1	1	2.8225	3	3	1	0	1	25	1.8	45	0	1	1	0	25	4	11.29	14.1125	66.97	81.0825	75	1	4	0																76	9	1	2	1	2
66	5	33.3	5	1	2	2	1	4														2	64	66	70								1	0	0	12.6	1	3	11	0				50	4	1	4	1	1
67	3	22.8	2	3	1	2.785	3	3	0	0	1	25	1.8	45	0	1	1	0	25	1	11.14	13.925	66.03	79.955	70	1	4	0																40	7	1	1	1	1
68	5	31.6	2	1	1	2.275	3	3	0	0	1	25	2	50	0	1	1	0	40	5	9.1	11.375	39.13	50.505	90	1	3	0																30	5	1	2	1	1
69	2	18.5	2	2	1	1.965	2	2	0	0	1	26	1.9	49.4	0	1	1	0	31.3	2	7.86	9.825	134.43	144.255	80.7	0		1	1	0	0	0												20	2	1	3	1	1
70	7	25.2	2	2	1	1.725	2	2	0	0	1	8	4	32	0	1	1	0	25	3	6.9	8.625	76.73	85.355	57	0		0																50	9	1	3	1	1
71	1		2	1	2	1.3	1	1														1.3	29.4	30.7									1	0	0	12.2	0	0	8	0				30	3	1	2	0	0
72	8		2	1	1	1.5	1	1														1.5	20.3	21.8									1	0	0	13.7	0	3	17	0				48	4	1	1	0	0
73	3		2	1	1	1.5	1	1														1.5	112.1	113.6									1	0	0	12.1	0	0	14	0				20	2	1	3	0	0
74	5	31	3	3	1	1.75	2	2	1	0	1	25	2	50	0	1	1	0	30	7	7	8.75	62.37	71.12	84	0		0																50	8	1	2	0	0
75	6	31.7	4	2	1	1.75	2	2	0	0	1	23	2	46	0	1	0	1	39.8	7	7	8.75	10.17	18.92	85.8	0		0																40	7	1	4	1	1
76	11	19.4	5	2	1	2.25	2	2	0	0	1	25	2	50	0	1	1	0	30	9	9	11.25	31.43	42.68	80	0		0																80	8	1	3	1	2
77	3	14.7	5	1	1	2.325	3	3	0	0	1	23	2	46	0	1	0	1	39.8	9.3	9.3	11.625	9.47	21.095	85.8	1	2	0																60	8	1	2	1	1
78	14	25.7	2	1	1	1.785	2	2	0	0	1	25	2	50	0	1	1	0	30	2	7.14	8.925	132.23	141.155	80	0		0																50	9	1	1	1	1
79	3	27.1	5	1	1	1.5	3	3	0	0	1	23	2	46	0	1	1	0	35	6	6	7.5	7.33	14.83	81	1	3	0																40	7	1	2	0	0
80	8	20	2	1	1	2.5725	3	3	0	0	1	25	1.8	45	0	1	1	0	30	5	10.29	12.8625	52	64.8625	75	1	4	1	1	0	0	0												50	7	1	3	0	0
81	2		2	1	1	2.65	2	2	0	0	1	25	2	50	1	1	1	0	30	10.6	10.6	13.25	34.53	47.78	90	0		0																80	8	1	3	1	1
82	6		2	1	1	1.5	3	3	0	0	1	25	1.8	45	0	1	1	0	35	6	6	7.5	37.77	45.27	80	1	4	0																42	7	1	3	1	1
83	10		2	1	1	1.1	1	1														1.1	38.1	39.2									0	1	0	17.2	1	0	13	0				20	2	1	2	1	1
84	3	30.3	2	3	1	1.375	3	3	0	1	0	25	2	50	1	0					5.5	6.875	18.63	25.505	64	1	2	0																40	7	1	1	1	2
85	4	28.6	2	1	1	1.575	3	3	0	0	1	25	2	50	0	1	1	0	30	5	6.3	7.875	90	97.875	80	1	1	0																29	3	1	4	1	1
86	6	19.4	5	2	1	1.75	3	3	0	0	1	25	2	50	0	1	0	1	19.81	7	7	8.75	9.5	18.25	69.8	1	4	1	1	0	0	0												70	8	1	1	1	2
87	1	24.5	2	1	2	2.25	3	3	0	0	1	25	2	50	0	1	0	1	39.7	9	9	11.25	15.77	27.02	89.8	1	2	0																32	9	1	2	1	1
88	4	24.5	2	3	1	1.5	2	2	0	0	1	25	2	50	0	1	1	0	30	1	6	7.5	132.93	140.43	80	0		1	0	1	0	0												43	7	1	3	0	0
89	5	36	2	1	1	1.4	3	3	0	0	1	26	2	52	0	1	0	1	39.7	1	5.6	7	17.43	24.43	91.7	1	5	0																57	7	1	2	0	0
90	10		2	1	1	1.1	1	4														1.1	41.3	42.4	80								0	1	0	30	0	3	11	1	0	0	3	57	4	1	2	0	0
91	5	24.3	2	2	1	2	3	3	0	0	1	23	2	46	0	1	0	1	39.7	8	8	10	6.53	16.53	85.7	1	3	0																50	9	1	2	1	1
92	7	20.8	2	1	1	1.1	1	4														1.1	25.9	27	85								0	1	0	26	0	0	13	0				50	6	2	2	0	0
93	1		2	3	1	1.1	1	1														1.1	30.6	31.7									1	0	0	19	0	0	8	0				20	2	1	2	0	0
94	8		2	1	1	1.225	3	3	0	0	1	25	2	50	0	1	1	0	35	4.9	4.9	6.125	13.97	20.095	85	1	4	1	0	0	1	0												40	7	1	1	0	0
95	3	27	5	3	1	2.1075	2	2	0	0	1	25	2	50	0	1	1	0	30	3	8.43	10.5375	13.87	24.4075	80	0		0																33	8	1	1	1	1
96	3		2	3	1	1.75	3	3	0	0	1	23	2	46	0	1	1	0	35	7	7	8.75	27.96	36.71	81	1	1	0																57	7	1	2	1	1
97	5		2	1	2	2.25	3	3	0	0	1	25	1.8	45	0	1	1	0	35	9	9	11.25	25.87	37.12	81	1	5	0																27	9	1	3	1	1
98	3	25.7	2	1	1	1.25	2	2	0	0	1	23	2	46	0	1	1	0	35	5	5	6.25	20.33	26.58	81	0		0																80	9	1	2	1	1
99	5	25.2	2	1	2	1.575	3	3	0	0	1	23	2	46	0	1	1	0	25	1	6.3	7.875	25.07	32.945	71	1	5	0																40	9	1	3	1	2
100	8	28.2	2	2	1	2	3	3	0	0	1	25	1.8	45	0	1	1	0	35	8	8	10	37.77	47.77	80	1	4	0																42	7	1	3	1	1
101	7	24.4	5	2	1	1.35	2	2	0	0	1	8	4	32	0	1	1	0	25	3	5.4	6.75	76.73	83.48	57	0		0																50	9	1	3	0	0
102	3	29.7	2	2	2	2.075	3	3	0	0	1	25	1.8	45	0	1	1	0	30	8.3	8.3	10.375	22.73	33.105	75	1	5	0																50	9	1	3	1	1
103	8	23.8	2	2	1	1.25	2	2	0	0	1	23	2	46	0	1	1	0	30	2	5	6.25	130.2	136.45	76	0		0																30	9	1	4	1	1
104	2	21.6	2	1	1	2.25	3	3	0	0	1	23	2	46	0	1	1	0	35	9	9	11.25	31.33	42.58	81	1	2	0																81	9	1	2	1	2
105	0	24.9	2	2	2	2	3	3	0	0	1	23	2	46	0	1	1	0	35	3	8	10	34.33	44.33	81	1	5	0																50	9	1	2	1	2
106	5	28.6	5	2	1	2.25	2	2	0	0	1	25	2	50	0	1	1	0	30	9	9	11.25	125.67	136.92	80	0		0																50	9	1	4	1	2
107	3	23.2	5	1	1	2.15	3	3	0	0	1	25	1.8	46	0	1	1	0	20	8.6	8.6	10.75	41.73	52.48	65	1	5	0																45	4	1	3	1	1
108	5	24.8	2	2	1	1.4	2	2	0	0	1	25	2	50	0	1	1	0	40	1	5.6	7	14.07	21.07	90	0		1	1	0	0	0												20	7	1	1	1	1
109	5	24.5	5	2	1	1.25	3	3	0	0	1	25	2	50	0	1	1	0	35	5	5	6.25	53.9	60.15	85	1	5	0																40	3	1	1	1
110	10		5	3	1	1.1	1	4														1.1	41.1	42.2	85								0	1	0	21.5	0	3	15	1	0	0	3	50	4	1	1	1	2
111	5	27.2	1	1	2	1.525	3	3	0	0	1	22	2	44	0	1	1	0	25	6.1	6.1	7.625	76	83.625	69	1	5	0																50	6	1	4	0	0
112	7	19.4	2	2	1	1.75	2	2	0	0	1	8	4	32	0	1	1	0	25	1	7	8.75	85.77	94.52	57	0		0																40	7	1	2	1	1
113	2	22.3	5	2	1	2.6075	3	3	0	0	1	25	2	50	0	1	1	0	30	5	10.43	13.0375	8.23	21.2675	80	1	3	0																34	7	1	1	0	0
114	3	22.7	2	2	1	2.75	3	3	0	0	1	25	2	50	0	1	1	0	25	11	11	13.75	107.3	121.05	75	1	2	0																50	4	1	2	1	1
115	6	39.1	2	2	1	2.285	2	2	0	0	1	25	2	50	0	1	1	0	35	3	9.14	11.425	23.2	34.625	85	0		0																30	7	1	2	1	1
116	4	33	5	2	1	1.475	2	2	0	0	1	25	2	50	0	1	1	0	35	5.9	5.9	7.375	143	150.375	85	0		0																40	3	1	4	0	0
117	8	17.1	2	2	1	1.325	3	3	0	1	0	25	2	50	1	0					5.3	6.625	48.97	55.595	66	1	6	1	1	0	0	0												30	3	1	4	1	1
118	4	27.5	5	3	1	2	3	3	0	0	1	25	2	50	0	1	1	0	35	8	8	10	45.63	55.63	85	1	5	0																70	8	2	2	1	2
119	1	22.6	2	4	1	1.75	3	3	0	0	1	25	2	50	0	1	1	0	35	7	7	8.75	26.47	35.22	85	1	5	1	0	0	1	0												84	7	1	2	0	0
120	5	23.2	5	2	1	1.3	1	1														1.3	44.7	46									1	0	0	16.4	0	0	12	0				18	2	1	3	1	1
121	5	21.4	2	2	1	1.3	1	1														1.3	60.1	61.4									1	0	0	11.7	0	0	14	0				22	3	1	3	1	2
122	0	22.4	5	2	1	1.3	1	1														1.3	36	37.3									1	0	0	20.3	0	0	8	0				20	1	1	2	0	0
123	2	23.1	2	4	1	1.3	1	1														1.3	17.9	19.2									1	0	0	15.1	0	0	12	0				30	3	1	2	0	0
124	4	19.1	2	3	1	1.4	1	1														1.4	14.3	15.7									1	0	0	13	0	0	15	0				20	2	1	2	0	0
125	4	21.9	5	2	2	1.4	1	1														1.4	42.6	44									1	0	0	16	0	0	17	0				30	4	1	2	0	0
126	2	30.1	2	3	1	1.4	1	1														1.4	6.7	8.1									1	0	0	12	1	0	14	0				10	2	1	3	1	1
128	2	21.6	2	1	1	1.1	1	4														1.1	36.7	37.8	85								0	1	0	8	1	1	14	1	0	0	3	60	4	4	1	1	1
129	8	22.2	2	2	1	1.1	1	1														1.1	20.3	21.4									0	1	0	14	0	0	17	0				47	4	1	2	0	0
130	4	28.3	2	1	1	2.25	3	3	0	0	1	25	2	50	0	1	0	1	39.7	7	9	11.25	8.7	19.95	89.7	1	5	0																60	8	1	1	1	1
131	5	24.6	2	1	1	2.1	3	3	0	0	1	25	2	50	0	1	1	0	40	8.4	8.4	10.5	6.37	16.87	90	1	5	0																62	9	1	2	1	2
132	7	21.9	2	2	2	2.3575	3	3	0	0	1	23	2	46	0	1	1	0	35	5	9.43	11.7875	22.53	34.3175	81	1	1	1	0	0	0	1												40	7	2	4	1	2
133	3	23.2	2	1	1	2.8225	3	3	0	0	1	23	2	46	1	1	1	0	35	2	11.29	14.1125	24.17	38.2825	87	1	1	0																40	7	1	1	0	0
134	4	18.9	5	3	1	2.65	2	2	0	0	1	8	4	32	0	1	1	0	40	10.6	10.6	13.25	9.37	22.62	72	0		0																74	8	1	3	1	1
135	7	28.2	2	3	1	2.5725	2	2	0	0	1	25	2	50	0	1	1	0	35	10.29	10.29	12.8625	23.1	35.9625	85	0		0																50	9	3	2	1	2
136	7	22.6	2	2	1	1.85	2	2	0	0	1	25	2	50	0	1	1	0	20	7.4	7.4	9.25	74.83	84.08	70	0		0																90	9	1	2	1	2
137	7	30.6	2	2	2	2.25	2	2	0	0	1	25	2	50	1	1	1	0	30	9	9	11.25	26.47	37.72	94	0		0																61	9	1	1	1	1
138	5	24.6	2	1	1	2.8925	3	3	0	0	1	25	2	50	0	1	1	0	40	11.57	11.57	14.4625	6.37	20.8325	90	1	5	0																62	9	1	2	1	2
139	4	28.3	2	1	1	1.75	3	3	0	0	1	25	2	50	0	1	0	1	39.7	7	7	8.75	6.3	15.05	92.7	1	5	0																60	8	1	1	1	1
140	7	29.9	2	3	1	2.1	2	2	0	0	1	17	2.5	42.5	0	1	1	0	35	1	8.4	10.5	172.77	183.27	77.5	0		0																50	9	1	2	1	2
141	2	33.3	2	3	1	1.525	2	2	0	0	1	25	1.8	48	0	1	1	0	34	1	6.1	7.625	178.47	186.095	82	0		1	1	0	0	0												30	3	1	2	1	2
142	3	38.8	2	1	1	1.325	2	2	0	0	1	27	1.9	51.3	0	1	1	0	35	2	5.3	6.625	177.07	183.695	86.3	0		0																40	3	1	4	1	1
143	6	20.8	2	1	1	1.1	1	4														1.1	17.5	18.6	87.5								0	1	0	15	0	1	15	1	0	1	0	50	6	2	2	1	1
144	4	23	2	2	1	1.1	1	4														1.1	24.1	25.2	76								0	1	0	14	1	1	8	1	1	0	0	50	4	1	1	1	1
145	2		2	1	1	1.775	2	2	0	0	1	8	4	32	0	1	1	0	35	1	7.1	8.875	114.97	123.845	67	0		0																30	3	1	3	1	1
146	7	15	2	2	1	1.575	2	2	0	0	1	25	2	50	0	1	1	0	25	1	6.3	7.875	98.03	105.905	75	0		0																50	8	1	2	1	1
147	5	26.8	4	2	1	2.8575	2	2	0	0	1	25	2	50	0	1	1	0	35	1	11.43	14.2875	79.33	93.6175	85	0		0																65	9	1	1	1	1
148	3	25.3	2	1	1	2	3	3	0	0	1	25	2	50	0	1	1	0	40	8	8	10	38.23	48.23	90	1	4	0																47	8	1	4	1	2
149	3	19	2	2	1	2.15	2	2	0	0	1	25	2	50	1	1	1	0	20	8.6	8.6	10.75	22.3	33.05	86	0		0																84	8	1	3	1	2
150	7	30.1	2	1	1	2.6775	2	2	0	0	1	25	2	50	0	1	1	0	30	10.71	10.71	13.3875	22.2	35.5875	80	0		0																20	9	1	1	1	2
151	8	24.6	2	1	1	2.0725	2	2	0	0	1	25	2	50	0	1	1	0	35	8.29	8.29	10.3625	22.83	33.1925	85	0		0																40	3	1	2	1	1
152	3		5	1	1	2	2	2	0	0	1	23	2	46	0	1	1	0	35	8	8	10	19.17	29.17	81	0		0																70	6	1	2	1	1
153	11	24.8	5	2	2	2	2	2	0	0	1	23	2	46	0	1	1	0	35	8	8	10	21.7	31.7	81	0		0																40	6	1	1	1	1
154	7	17.3	4	2	1	1.675	2	2	1	0	1	8	4	32	0	1	1	0	40	6.7	6.7	8.375	15.2	23.575	72	0		0																47	9	1	2	1	1
155	7		2	1	2	1.75	3	3	1	0	1	25	2	50	0	1	1	0	35	7	7	8.75	9.7	18.45	89	1	3	0																60	9	1	1	1	2
156	7	25.7	2	3	1	1.7	3	3	0	0	1	25	2	50	0	1	1	0	35	6.8	6.8	8.5	6.3	14.8	85	1	5	0																50	9	1	3	0	0
[truncated: 82 more columns]

## Sheet: Sheet1
44_PRE_COMR	NO COMORD
1	1
1	1
1	1
1	1
0	0
1	1
0	0
0	0
1	2
1	2
0	0
1	1
1	2
1	1
1	2
1	1
1	1
0	0
0	0
0	0
1	1
1	1
1	1
1	1
1	1
0	0
1	1
0	0
0	0
1	1
1	1
0	0
1	1
1	1
1	2
0	0
0	0
1	2
1	1
1	1
1	2
1	1
1	1
1	2
1	1
0	0
1	1
1	1
1	2
1	1
0	0
0	0
1	2
1	1
1	1
1	2
0	0
0	0
1	1
1	1
1	1
1	2
1	2
1	1
1	1
1	1
1	1
1	1
0	0
0	0
0	0
0	0
1	1
1	2
1	1
1	1
0	0
0	0
1	1
1	1
1	1
1	2
1	1
1	2
1	1
0	0
0	0
0	0
1	1
0	0
0	0
0	0
1	1
1	1
1	1
1	1
1	2
1	1
0	0
1	1
1	1
1	2
1	2
1	2
1	1
1	1
1
1	2
0	0
1	1
0	0
1	1
1	1
0	0
1	1
1	2
0	0
1	1
1	2
0	0
0	0
0	0
0	0
1	1
1	1
0	0
1	1
1	2
1	2
0	0
1	1
1	2
1	2
1	1
1	2
1	1
1	2
1	2
1	1
1	1
1	1
1	1
1	1
1	1
1	2
1	2
1	2
1	1
1	1
1	1
1	1
1	2
0	0
